# Supplementary material for: Molecular Evolution and Genomic Insights into Community-Acquired Methicillin-Resistant Staphylococcus aureus Sequence Type 88
Source: Microbiol Spectr. 2022 Jun 22;10(4):e00342-22. doi: 10.1128/spectrum.00342-22 (PMC9430171; doi:10.1128/spectrum.00342-22)
Supplement: Supplemental file 1 — Data Set S1. Download spectrum.00342-22-s0001.xlsx, XLSX file, 0.1 MB [file spectrum.00342-22-s0001.xlsx]

## Sheet: Sheet1
Summary																			virulence factors
ID	Isolation Source/Host	Collection date	Isolation Country	MRSA/MSSA	Genbank accession number	SCCmec type	spa-type	MLST	Contigs	Largest contig	GC (%)	N50	Genome fraction (%)	Total length	Total aligned length	Reference length	Coverage (Total length/Total aligned length) (%)	Coverage (Total aligned length/Total aligned length) (%)	adsA	aur	cap8A	cap8B	cap8C	cap8D	cap8E	cap8F	cap8G	cap8H	cap8I	cap8J	cap8K	cap8L	cap8M	cap8N	cap8O	cap8P	chp	sak	scn	clfA	clfB	ebp	esaA	esaB	esaD	esaE	esaG1	esaG2	esaG5
10A611	pork	2010	China_Jiangxi	MRSA	SAMN14996906	ND_lack ccr gene complexes	t2310	ST88	18	978390	32.68	426283	92.147	2774174	2602858	2821361	98.328	92.255	1	1	1	1	1	1	1	1	1	1	1	1	1	1	1	1	1	1	1	1	1	0	1	1	1	1	1	1	1	1	1
10A674	pork	2010	China_Jiangxi	MRSA	SAMN14996907	V	t12440	ST88	21	469736	32.62	284087	90.743	2768805	2563108	2821361	98.137	90.847	1	1	1	1	1	1	1	1	1	1	1	1	1	1	1	1	1	1	1	1	1	0	1	1	1	1	1	1	1	1	1
11A1151	duck	2011	China_Sichuan	MRSA	SAMN14996910	IVc	NA	ST88	15	975093	32.66	720379	90.745	2733947	2563152	2821361	96.902	90.848	1	1	1	1	1	1	1	1	1	1	1	1	1	1	1	1	1	1	1	1	1	1	1	1	1	1	1	1	1	1	1
18A100	egg	2018	China_Zhejiang	MRSA	SAMN14996933	IVc	t3622	ST5710 (CC88)	14	969713	32.69	715562	90.597	2704687	2558784	2821361	95.865	90.693	1	1	1	1	1	1	1	1	1	1	1	1	1	1	1	1	1	1	1	1	1	0	1	1	1	1	1	1	1	1	1
18A164	pork	2018	China_Zhejiang	MRSA	SAMN14996938	IVc	t3622	ST88	16	974848	32.65	714683	90.777	2729505	2562642	2821361	96.744	90.83	1	1	1	1	1	1	1	1	1	1	1	1	1	1	1	1	1	1	1	1	1	0	1	1	1	1	1	1	1	1	1
18A40	sandwich	2018	China_Guangdong	MRSA	SAMN14996959	V	t12440	ST88	18	1018460	32.66	454073	91.897	2801423	2596014	2821361	99.293	92.013	1	1	1	1	1	1	1	1	1	1	1	1	1	1	1	1	1	1	1	1	1	0	1	1	1	1	1	1	1	1	1
AM492	human	2013	Nigeria	MRSA	SAMEA4625245	IVa	t1603	ST88	101	507810	33.16	251517	91.825	2825980	2595522	2821361	100.164	91.995	1	1	1	1	1	1	1	1	1	1	1	1	1	1	1	1	1	1	1	1	1	1	1	1	1	1	1	1	1	1	1
AM496	human	2015	Nigeria	MRSA	SAMEA4625246	IVa	NA	ST88	79	389687	32.87	113057	91.71	2796243	2592047	2821361	99.11	91.872	1	1	1	1	1	1	1	1	1	1	1	1	1	1	1	1	1	1	1	1	1	1	1	1	1	1	1	1	1	1	1
AM497	pig	2013	Nigeria	MRSA	SAMEA4625247	IVa	t1603	ST88	95	438976	32.98	149372	91.698	2812367	2591976	2821361	99.681	91.87	1	1	1	1	1	1	1	1	1	1	1	1	1	1	1	1	1	1	1	1	1	1	1	1	1	1	1	1	1	1	1
AM526	human	2015	Nigeria	MRSA	SAMEA4625248	IVa	t1603	ST88	117	502767	33.14	290394	91.681	2823833	2591507	2821361	100.088	91.853	1	1	1	1	1	1	1	1	1	1	1	1	1	1	1	1	1	1	1	1	1	1	1	1	1	1	1	1	1	1	1
CFSA14SA021	chicken	2014	China_Hunan	MRSA	SAMN14997123	ND_lack ccr gene complexes	NA	ST88	20	1020144	32.68	425394	91.985	2778282	2599064	2821361	98.473	92.121	1	1	1	1	1	1	1	1	1	1	1	1	1	1	1	1	1	1	1	1	1	0	1	1	1	1	1	1	1	1	1
CFSA15SA016	mutton	2015	China_Shaanxi	MSSA	SAMN14997161	Negative	t1376	ST88	21	694760	32.76	344266	91.219	2785957	2577941	2821361	98.745	91.372	1	1	1	1	1	1	1	1	1	1	1	1	1	1	1	1	1	1	1	1	1	0	1	1	1	1	1	1	1	1	1
CFSA15SA140	chicken	2015	China_Inner Mongolia	MSSA	SAMN14997280	Negative	t6497	ST88	27	694799	32.73	284136	93.186	2857057	2635403	2821361	101.265	93.409	1	1	1	1	1	1	1	1	1	1	1	1	1	1	1	1	1	1	1	1	1	0	1	1	1	1	1	1	1	1	1
CFSA16SA035	duck	2016	China_Sichuan	MRSA	SAMN14997333	IVc	t3622	ST5728 (CC88)	14	974849	32.65	883836	90.791	2751190	2563817	2821361	97.513	90.872	1	1	1	1	1	1	1	1	1	1	1	1	1	1	1	1	1	1	1	1	1	0	1	1	1	1	1	1	1	1	1
CFSA16SA036	chicken	2016	China_Sichuan	MRSA	SAMN14997334	IVc	t3622	ST5728 (CC88)	14	974630	32.66	883736	90.824	2751660	2564118	2821361	97.53	90.882	1	1	1	1	1	1	1	1	1	1	1	1	1	1	1	1	1	1	1	1	1	0	1	1	1	1	1	1	1	1	1
CFSA16SA041	pork	2016	China_Zhejiang	MRSA	SAMN14997339	IVc	t3622	ST88	13	1262908	32.66	715038	90.817	2730378	2562141	2821361	96.775	90.812	1	1	1	1	1	1	1	1	1	1	1	1	1	1	1	1	1	1	1	1	1	0	1	1	1	1	1	1	1	1	1
CFSA16SA042	beef	2016	China_Zhejiang	MRSA	SAMN14997340	IVc	t3622	ST88	12	1263811	32.68	714614	90.785	2708236	2562828	2821361	95.99	90.837	1	1	1	1	1	1	1	1	1	1	1	1	1	1	1	1	1	1	1	1	1	0	1	1	1	1	1	1	1	1	1
CFSA16SA043	mutton	2016	China_Zhejiang	MRSA	SAMN14997341	IVc	t3622	ST88	12	1263911	32.69	714614	90.793	2709211	2562867	2821361	96.025	90.838	1	1	1	1	1	1	1	1	1	1	1	1	1	1	1	1	1	1	1	1	1	0	1	1	1	1	1	1	1	1	1
CFSA16SA044	cake	2016	China_Zhejiang	MRSA	SAMN14997342	IVc	t3622	ST88	12	1263645	32.69	714683	90.801	2709683	2564245	2821361	96.042	90.887	1	1	1	1	1	1	1	1	1	1	1	1	1	1	1	1	1	1	1	1	1	0	1	1	1	1	1	1	1	1	1
CFSA16SA046	cake	2016	China_Zhejiang	MRSA	SAMN14997344	IVc	t16824	ST88	13	1263528	32.64	714900	90.767	2728875	2561617	2821361	96.722	90.794	1	1	1	1	1	1	1	1	1	1	1	1	1	1	1	1	1	1	1	1	1	0	1	1	1	1	1	1	1	1	1
CFSA16SA055	duck	2016	China_Jiangsu	MRSA	SAMN14997353	IVc	NA	ST88	17	1019000	32.67	353678	91.676	2772766	2587989	2821361	98.278	91.728	1	1	1	1	1	1	1	1	1	1	1	1	1	1	1	1	1	1	1	1	1	0	1	1	1	1	1	1	1	1	1
CFSA16SA056	pork	2016	China_Jiangsu	MRSA	SAMN14997354	IVc	NA	ST88	17	1018737	32.68	353678	91.689	2773322	2589503	2821361	98.297	91.782	1	1	1	1	1	1	1	1	1	1	1	1	1	1	1	1	1	1	1	1	1	0	1	1	1	1	1	1	1	1	1
CFSA16SA057	pork	2016	China_Jiangsu	MRSA	SAMN14997355	IVc	NA	ST88	17	1019000	32.67	353678	91.673	2772697	2588351	2821361	98.275	91.741	1	1	1	1	1	1	1	1	1	1	1	1	1	1	1	1	1	1	1	1	1	0	1	1	1	1	1	1	1	1	1
CFSA17SA020	chicken	2017	China_Jiangxi	MRSA	SAMN14997376	ND_lack ccr gene complexes	t12988	ST88	18	887455	32.72	425343	92.863	2822463	2621985	2821361	100.039	92.933	1	1	1	1	1	1	1	1	1	1	1	1	1	1	1	1	1	1	1	1	1	0	1	1	1	1	1	1	1	1	1
GCA_000245595.2	human	2012	United States	MRSA	SAMN00116875	IVa	t786	ST88	61	261828	32.71	127888	92.114	2819942	2605294	2821361	99.95	92.342	1	1	1	1	1	1	1	1	1	1	1	1	1	1	1	1	1	1	1	1	1	1	1	1	1	1	1	1	1	1	1
GCA_000564895.1	human	2011	Lebanon	MRSA	SAMN02952966	IVa	t690	ST88	35	382600	32.68	220927	92.396	2800580	2612869	2821361	99.263	92.61	1	1	1	1	1	1	1	1	1	1	1	1	1	1	1	1	1	1	1	1	1	0	1	1	1	1	1	1	1	1	1
GCA_001297295.1	human	2013	Ghana	MRSA	SAMN03658588	IVa	t786	ST88	34	388119	32.75	216140	92.41	2854690	2610712	2821361	101.181	92.534	1	1	1	1	1	1	1	1	1	1	1	1	1	1	1	1	1	1	1	1	1	1	1	1	1	1	1	1	1	1	1
GCA_001297305.1	human	2013	Ghana	MRSA	SAMN03658590	IVa	t786	ST88	43	295561	32.75	153988	92.34	2855379	2610054	2821361	101.206	92.51	1	1	1	1	1	1	1	1	1	1	1	1	1	1	1	1	1	1	1	1	1	1	1	1	1	1	1	1	1	1	1
GCA_001297315.1	human	2013	Ghana	MRSA	SAMN03658591	IVa	t786	ST88	51	335639	32.75	159044	92.315	2849470	2606436	2821361	100.996	92.382	1	1	1	1	1	1	1	1	1	1	1	1	1	1	1	1	1	1	1	1	1	1	1	1	1	1	1	1	1	1	0
GCA_001297395.1	human	2012	Ghana	MRSA	SAMN03658592	IVa	t186	ST88	38	332596	32.79	162583	92.233	2839747	2606051	2821361	100.652	92.369	1	1	1	1	1	1	1	1	1	1	1	1	1	1	1	1	1	1	1	1	1	1	1	1	1	1	1	1	1	1	1
GCA_001297415.1	human	2013	Ghana	MRSA	SAMN03658589	IVa	t786	ST88	33	448925	32.75	239087	92.383	2855079	2609057	2821361	101.195	92.475	1	1	1	1	1	1	1	1	1	1	1	1	1	1	1	1	1	1	1	1	1	0	1	1	1	1	1	1	1	1	1
GCA_001986135.1	human	2015	China_Zhejiang	MRSA	SAMN06277866	IVc	t2310	ST88	5	2809136	32.84	2809136	92.015	2839706	2606036	2821361	100.65	92.368	1	1	1	1	1	1	1	1	1	1	1	1	1	1	1	1	1	1	1	1	1	0	1	1	1	1	1	1	1	1	1
GCA_002267135.1	human	2011	Colombia	MRSA	SAMN03940723	IVa	t1814	ST88	37	430603	32.67	126036	91.532	2793064	2585289	2821361	98.997	91.633	1	1	1	1	1	1	1	1	1	1	1	1	1	1	1	1	1	1	0	1	1	1	1	1	1	1	1	1	1	0	0
GCA_002267295.1	human	2012	Colombia	MRSA	SAMN03940741	IVc	NA	ST88	31	327333	32.64	164646	91.373	2748397	2581356	2821361	97.414	91.493	1	1	1	1	1	1	1	1	1	1	1	1	1	1	1	1	1	1	0	1	1	1	1	1	1	1	1	1	1	1	1
GCA_003075495.1	human	2015	China_Zhejiang	MSSA	SAMN08971726	Negative	t1376	ST88	34	599838	32.72	284079	92.581	2823407	2612083	2821361	100.073	92.582	1	1	1	1	1	1	1	1	1	1	1	1	1	1	1	1	1	1	1	1	1	0	1	1	1	1	1	1	1	1	1
GCA_003237595.1	human	2015	Italy	MRSA	SAMN08717702	IVc	t4701	ST88	36	379361	32.63	206283	91.412	2791324	2582434	2821361	98.935	91.531	1	1	1	1	1	1	1	1	1	1	1	1	1	1	1	1	1	1	0	1	1	0	1	1	1	1	1	1	1	1	1
GCA_003717315.1	mouse	2008	New Zealand	MSSA	SAMN09930408	Negative	t729	ST88	10	2001659	32.75	2001659	91.23	2692570	2576677	2821361	95.435	91.327	1	1	1	1	1	1	1	1	1	1	1	1	1	1	1	1	1	1	0	0	0	0	1	1	1	1	1	1	1	1	1
GCA_003717375.1	field vole	2012	Germany	MSSA	SAMN09930407	Negative	t2311	ST88	17	716571	32.76	694997	93.436	2797232	2643810	2821361	99.145	93.707	1	1	1	1	1	1	1	1	1	1	1	1	1	1	1	1	1	1	1	1	1	0	1	1	1	1	1	1	1	1	1
GCA_003813505.1	human	2015	Australia	MSSA	SAMN10284734	Negative	NA	ST88	29	308439	32.69	181238	91.105	2682850	2569379	2821361	95.091	91.069	1	1	1	1	1	1	1	1	1	1	1	1	1	1	1	1	1	1	0	1	1	1	1	1	1	1	1	1	1	1	1
GCA_003813585.1	human	2015	Australia	MSSA	SAMN10284736	Negative	t13249	ST88	30	351416	32.68	171492	91.118	2684174	2569827	2821361	95.138	91.085	1	1	1	1	1	1	1	1	1	1	1	1	1	1	1	1	1	1	0	1	1	1	1	1	1	1	1	1	1	1	1
GCA_900081745.1	human	2009	United States	MSSA	SAMEA2384424	Negative	t730	ST88	11	1767689	32.7	1767689	91.472	2714115	2581906	2821361	96.199	91.513	1	1	1	1	1	1	1	1	1	1	1	1	1	1	1	1	1	1	0	1	1	0	1	1	1	1	1	1	1	1	1
GCA_900082045.1	human	2009	United States	MSSA	SAMEA2384546	Negative	t692	ST88	14	1018562	32.7	412073	92.393	2786335	2606822	2821361	98.759	92.396	1	1	1	1	1	1	1	1	1	1	1	1	1	1	1	1	1	1	0	1	1	0	1	1	1	1	1	1	1	1	1
GCA_900082245.1	human	2009	United States	MSSA	SAMEA2384601	Negative	t692	ST88	24	1310118	32.68	353658	92.426	2797008	2609143	2821361	99.137	92.478	1	1	1	1	1	1	1	1	1	1	1	1	1	1	1	1	1	1	0	1	1	0	1	1	1	1	1	1	1	1	1
GCA_900082475.1	human	2004	United States	MSSA	SAMEA2384809	Negative	t786	ST88	34	298942	32.71	160911	91.927	2762305	2595759	2821361	97.907	92.004	1	1	1	1	1	1	1	1	1	1	1	1	1	1	1	1	1	1	0	1	1	0	1	1	1	1	1	1	1	1	1
GCA_900096745.1	human	2013	Ghana	MSSA	SAMEA4443152	Negative	t7321	ST88	1	2771577	32.89	2771577	92.29	2771577	2612600	2821361	98.235	92.601	1	1	1	1	1	1	1	1	1	1	1	1	1	1	1	1	1	1	0	1	1	0	1	1	1	1	1	1	1	1	1
GCA_900097295.1	human	2008	Tanzania	MRSA	SAMEA2298731	IVa	t690	ST88	15	1408233	32.68	1408233	92.326	2799927	2604059	2821361	99.24	92.298	1	1	1	1	1	1	1	1	1	1	1	1	1	1	1	1	1	1	1	1	1	1	1	1	1	1	1	1	1	1	1
GCA_900097355.1	human	2008	Tanzania	MRSA	SAMEA2298747	IVa	t690	ST88	13	1452633	32.7	1452633	91.982	2794634	2600289	2821361	99.053	92.164	1	1	1	1	1	1	1	1	1	1	1	1	1	1	1	1	1	1	1	1	1	1	1	1	1	1	1	1	1	1	1
GCA_900097365.1	human	2008	Tanzania	MRSA	SAMEA2298715	IVa	t690	ST88	16	1260650	32.67	365887	90.825	2749972	2567369	2821361	97.47	90.998	1	1	1	1	1	1	1	1	1	1	1	1	1	1	1	1	1	1	1	1	1	1	0	1	1	1	1	1	1	1	1
GCA_900097375.1	human	2008	Tanzania	MRSA	SAMEA2298709	IVa	t690	ST88	17	970245	32.68	533383	92.292	2800010	2603592	2821361	99.243	92.281	1	1	1	1	1	1	1	1	1	1	1	1	1	1	1	1	1	1	1	1	1	1	1	1	1	1	1	1	1	1	1
GCA_900097435.1	human	2008	Tanzania	MRSA	SAMEA2298723	IVa	t690	ST88	14	1020968	32.68	394688	92.273	2801794	2607011	2821361	99.306	92.403	1	1	1	1	1	1	1	1	1	1	1	1	1	1	1	1	1	1	1	1	1	1	1	1	1	1	1	1	1	1	1
GCA_900097475.1	human	2008	Tanzania	MRSA	SAMEA2298713	IVa	t729	ST88	16	1049421	32.7	457297	93.38	2829307	2640085	2821361	100.282	93.575	1	1	1	1	1	1	1	1	1	1	1	1	1	1	1	1	1	1	1	1	1	1	1	1	1	1	1	1	1	1	1
GCA_900097525.1	human	2008	Tanzania	MRSA	SAMEA2298718	IVa	t690	ST88	17	616960	32.66	506889	90.935	2756859	2569661	2821361	97.714	91.079	1	1	1	1	1	1	1	1	1	1	1	1	1	1	1	1	1	1	1	1	1	1	1	1	1	1	1	1	1	1	1
GCA_900097545.1	human	2008	Tanzania	MRSA	SAMEA2298729	IVa	t667	ST88	21	847383	32.74	353630	93.355	2813625	2636957	2821361	99.726	93.464	1	1	1	1	1	1	1	1	1	1	1	1	1	1	1	1	1	1	1	1	1	1	1	1	1	1	1	1	1	1	1
GCA_900097575.1	human	2008	Tanzania	MRSA	SAMEA2298734	IVa	t690	ST88	14	1260610	32.68	366799	90.877	2748650	2566236	2821361	97.423	90.957	1	1	1	1	1	1	1	1	1	1	1	1	1	1	1	1	1	1	1	1	1	1	0	1	1	1	1	1	1	1	1
GCA_900097635.1	human	2013	Tanzania	MRSA	SAMEA2298742	IVa	t690	ST88	14	974640	32.68	461920	90.875	2748651	2567036	2821361	97.423	90.986	1	1	1	1	1	1	1	1	1	1	1	1	1	1	1	1	1	1	1	1	1	1	0	1	1	1	1	1	1	1	1
GCA_900097645.1	human	2008	Tanzania	MRSA	SAMEA2298705	IVa	t690	ST88	14	1014056	32.7	513441	92.019	2791505	2599960	2821361	98.942	92.153	1	1	1	1	1	1	1	1	1	1	1	1	1	1	1	1	1	1	1	1	1	1	1	1	1	1	1	1	1	1	1
GCA_900097655.1	human	2008	Tanzania	MRSA	SAMEA2298703	IVa	t7237	ST88	20	957301	32.71	340150	92.521	2796808	2615637	2821361	99.13	92.708	1	1	1	1	1	1	1	1	1	1	1	1	1	1	1	1	1	1	1	1	1	1	1	1	1	1	1	1	1	1	1
GCA_900097685.1	human	2008	Tanzania	MRSA	SAMEA2298755	IVa	t729	ST88	14	1013987	32.71	355769	93.336	2835430	2636008	2821361	100.499	93.43	1	1	1	1	1	1	1	1	1	1	1	1	1	1	1	1	1	1	1	1	1	1	1	1	1	1	1	1	1	1	1
GCA_900097695.1	human	2013	Tanzania	MRSA	SAMEA2298746	IVa	t7237	ST88	25	791568	32.71	339927	92.539	2795684	2617913	2821361	99.09	92.789	1	1	1	1	1	1	1	1	1	1	1	1	1	1	1	1	1	1	1	1	1	1	1	1	1	1	1	1	1	1	1
GCA_900097725.1	human	2014	Tanzania	MSSA	SAMEA3109336	Negative	t186	ST88	12	1357641	32.72	353861	92.262	2748341	2605771	2821361	97.412	92.359	1	1	1	1	1	1	1	1	1	1	1	1	1	1	1	1	1	1	1	1	1	0	1	1	1	1	1	1	1	1	1
GCA_900097765.1	human	2009	Tanzania	MSSA	SAMEA2298700	Negative	NA	ST88	17	1017196	32.71	391142	93.232	2810445	2633956	2821361	99.613	93.358	1	1	1	1	1	1	1	1	1	1	1	1	1	1	1	1	1	1	1	1	1	0	1	1	1	1	1	1	1	1	1
GCA_900097795.1	human	2008	Tanzania	MRSA	SAMEA2298712	IVa	t690	ST88	16	970583	32.68	386094	92.288	2800871	2607002	2821361	99.274	92.402	1	1	1	1	1	1	1	1	1	1	1	1	1	1	1	1	1	1	1	1	1	1	0	1	1	1	1	1	1	1	1
GCA_900125045.1	human	2015	Thailand	MSSA	SAMEA3449023	Negative	t13981	ST88	18	940288	32.69	725164	92.488	2784899	2614907	2821361	98.708	92.682	1	1	1	1	1	1	1	1	1	1	1	1	1	1	1	1	1	1	1	1	1	0	1	1	1	1	1	1	1	1	1
GCA_900125335.1	human	2015	Thailand	MSSA	SAMEA3449055	Negative	t2421	ST88	11	1373553	32.69	1373553	91.021	2738996	2573489	2821361	97.081	91.214	1	1	1	1	1	1	1	1	1	1	1	1	1	1	1	1	1	1	0	1	1	0	1	1	1	1	1	1	1	1	1
GCA_900125385.1	human	2015	Thailand	MSSA	SAMEA3448836	Negative	t4013	ST88	15	958309	32.77	942418	92.688	2756053	2620272	2821361	97.685	92.873	1	1	1	1	1	1	1	1	1	1	1	1	1	1	1	1	1	1	0	1	1	0	1	1	1	1	1	1	1	1	1
GCA_900125445.1	human	2015	Thailand	MSSA	SAMEA3448844	Negative	t18388	ST88	10	1342884	32.76	948342	92.73	2777762	2624421	2821361	98.455	93.02	1	1	1	1	1	1	1	1	1	1	1	1	1	1	1	1	1	1	1	1	1	0	1	1	1	1	1	1	1	1	1
GCA_900126005.1	human	2015	Thailand	MSSA	SAMEA3448915	Negative	t380	ST88	15	1304878	32.76	941402	92.125	2765042	2606870	2821361	98.004	92.398	1	1	1	1	1	1	1	1	1	1	1	1	1	1	1	1	1	1	0	1	1	0	1	1	1	1	1	1	1	1	1
GCA_900126085.1	human	2015	Thailand	MSSA	SAMEA3448923	Negative	t3341	ST88	15	1306796	32.7	941730	92.597	2792125	2618464	2821361	98.964	92.809	1	1	1	1	1	1	1	1	1	1	1	1	1	1	1	1	1	1	1	1	1	0	1	1	1	1	1	1	1	1	1
GCA_900126135.1	human	2015	Thailand	MSSA	SAMEA3448930	Negative	t14043	ST88	13	1007506	32.68	945307	92.287	2767637	2608382	2821361	98.096	92.451	1	1	1	1	1	1	1	1	1	1	1	1	1	1	1	1	1	1	0	1	1	0	1	1	1	1	1	1	1	1	1
GCA_900126185.1	human	2015	Thailand	MSSA	SAMEA3448935	Negative	t2421	ST88	15	1304811	32.72	941391	92.127	2783047	2604187	2821361	98.642	92.303	1	1	1	1	1	1	1	1	1	1	1	1	1	1	1	1	1	1	0	1	1	0	1	1	1	1	1	1	1	1	1
GCA_900126225.1	human	2015	Thailand	MSSA	SAMEA3448940	Negative	t3202	ST88	16	725179	32.7	698266	92.559	2785117	2619748	2821361	98.715	92.854	1	1	1	1	1	1	1	1	1	1	1	1	1	1	1	1	1	1	1	1	1	0	1	1	1	1	1	1	1	1	1
GCA_900127655.1	human	2015	Thailand	MSSA	SAMEA3448982	Negative	t3341	ST88	14	1903471	32.77	1903471	92.49	2755700	2616035	2821361	97.673	92.722	1	1	1	1	1	1	1	1	1	1	1	1	1	1	1	1	1	1	0	1	1	0	1	1	1	1	1	1	1	1	1
GCA_900127695.1	human	2015	Thailand	MSSA	SAMEA3449003	Negative	t4103	ST88	16	1305731	32.71	941847	92.635	2787029	2619766	2821361	98.783	92.855	1	1	1	1	1	1	1	1	1	1	1	1	1	1	1	1	1	1	1	1	1	0	1	1	1	1	1	1	1	1	1
GCA_900127915.1	human	2015	Thailand	MSSA	SAMEA3448882	Negative	t3202	ST88	20	948746	32.73	725233	93.479	2825262	2643057	2821361	100.138	93.68	1	1	1	1	1	1	1	1	1	1	1	1	1	1	1	1	1	1	1	1	1	0	1	1	1	1	1	1	1	1	1
GCA_900127995.1	human	2015	Thailand	MSSA	SAMEA3448905	Negative	t3202	ST88	17	1325824	32.69	946436	92.539	2787696	2615755	2821361	98.807	92.713	1	1	1	1	1	1	1	1	1	1	1	1	1	1	1	1	1	1	1	1	1	0	1	1	1	1	1	1	1	1	1
GCA_900128035.1	human	2015	Thailand	MSSA	SAMEA3448928	Negative	t12407	ST88	12	1262292	32.74	938847	91.597	2716834	2592418	2821361	96.295	91.885	1	1	1	1	1	1	1	1	1	1	1	1	1	1	1	1	1	1	0	1	1	0	1	1	1	1	1	1	1	1	0
GCA_900128055.1	human	2015	Thailand	MSSA	SAMEA3448938	Negative	t3341	ST88	12	1262224	32.74	940571	91.639	2715070	2591091	2821361	96.233	91.838	1	1	1	1	1	1	1	1	1	1	1	1	1	1	1	1	1	1	0	1	1	0	1	1	1	1	1	1	1	1	1
GCA_900128285.1	human	2015	Thailand	MSSA	SAMEA3449104	Negative	t3341	ST88	27	964307	32.73	939566	93.633	2837619	2649024	2821361	100.576	93.892	1	1	1	1	1	1	1	1	1	1	1	1	1	1	1	1	1	1	0	1	1	0	1	1	1	1	1	1	1	1	1
GCA_900250755.1	human	2014	Denmark	MRSA	SAMEA104473416	IVa	t1339	ST88	49	295660	32.67	151029	92.233	2792775	2607697	2821361	98.987	92.427	1	1	1	1	1	1	1	1	1	1	1	1	1	1	1	1	1	1	1	1	1	1	1	1	1	1	1	1	1	0	1
GCA_900251125.1	human	2014	Denmark	MRSA	SAMEA104473450	IVa	t1855	ST88	27	604831	32.7	485004	92.638	2836062	2617103	2821361	100.521	92.76	1	1	1	1	1	1	1	1	1	1	1	1	1	1	1	1	1	1	1	1	1	0	1	1	1	1	1	1	1	1	1
GCA_900251435.1	human	2014	Denmark	MRSA	SAMEA104473489	IVa	t186	ST88	43	794026	32.66	150997	92.235	2791747	2606294	2821361	98.95	92.377	1	1	1	1	1	1	1	1	1	1	1	1	1	1	1	1	1	1	1	1	1	0	1	1	1	1	1	1	1	1	1
GCA_900251485.1	human	2014	Denmark	MRSA	SAMEA104473488	IVa	t690	ST88	25	587856	32.66	410202	92.271	2794398	2606513	2821361	99.044	92.385	1	1	1	1	1	1	1	1	1	1	1	1	1	1	1	1	1	1	1	1	1	0	1	1	1	1	1	1	1	1	1
[truncated: 120 more columns]
